# Supplementary material for: Development of Extraction Method for Determination of Saponins in Soybean-Based Yoghurt Alternatives: Effect of Sample pH
Source: Foods. 2023 May 27;12(11):2164. doi: 10.3390/foods12112164 (PMC10252951; doi:10.3390/foods12112164)
Supplement: Supplementary file 1 [file foods-12-02164-s001.zip]

Archive with 1 entries (1 files):
- foods-2346325-supplementary.pdf
